# Supplementary material for: Distinct human small intestinal microbiome communities underlie visceral hypersensitivity in a humanized mouse model
Source: J Clin Invest. 2025 Oct 23;135(24):e190638. doi: 10.1172/JCI190638 (PMC12700534; doi:10.1172/JCI190638)
Supplement: Supporting data values [file jci-135-190638-s193.xlsx]

## Sheet: Legend
Panel E - H
Group	Differentiate between samples derived from healthy controls or patients with abdominal pain.
	Group 1 = Mice gavaged with SI contents from patients with abdominal pain
	Group 2 = Mice gavaged with SI contents from healthy controls
Donor	The human donor (patient with abdominal pain or healthy control)
	Donor 1 = Patient with abdominal pain 1
	Donor 2 = Patient with abdominal pain 2
	Donor 3 = Healthy control 1
	Donor 4 = Healthy control 2
	Donor 5 = Healthy control 3
	Donor 6 = Patient with abdominal pain 3
Sex	The sex of the mouse
	1 = Male
	2 = Female

## Sheet: Figure 1-Panel A
Experimental design SI microbiome recapitulation

## Sheet: Figure 1-Panel B
Beta-diversity plot SI contents of mice and human donor samples
	human_source	group	PC1	PC2
SB10	Sample 2	Mouse SI (input human feces)	-0.159965	0.18179
SB108	Sample 3	Human donor SI	0.47581	-0.141175
SB109	Sample 3	Mouse SI (input human SI)	-0.289998	-0.323282
SB11	Sample 2	Mouse SI (input human feces)	-0.12679	0.290545
SB110	Sample 3	Mouse SI (input human SI)	-0.248713	-0.348594
SB111	Sample 3	Mouse SI (input human SI)	-0.288553	-0.316821
SB112	Sample 3	Mouse SI (input human SI + feces)	-0.15865	0.0634124
SB113	Sample 3	Mouse SI (input human SI + feces)	-0.25249	-0.155187
SB114	Sample 3	Mouse SI (input human SI + feces)	-0.206488	0.00569818
SB115	Sample 3	Mouse SI (input human SI + feces)	-0.288737	-0.0680796
SB116	Sample 3	Mouse SI (input human feces)	-0.181852	-0.0546527
SB117	Sample 3	Mouse SI (input human feces)	-0.292539	-0.0523931
SB118	Sample 3	Mouse SI (input human feces)	-0.0638714	-0.137606
SB119	Sample 3	Mouse SI (input human feces)	-0.207793	-0.0763233
SB12	Sample 2	Mouse SI (input human feces)	-0.227327	0.0678422
SB13	Sample 2	Mouse SI (input human SI + feces)	-0.104724	0.201166
SB14	Sample 2	Mouse SI (input human SI + feces)	-0.153913	0.116332
SB15	Sample 2	Mouse SI (input human SI + feces)	-0.037764	0.279047
SB16	Sample 2	Mouse SI (input human SI + feces)	-0.252857	-0.0727806
SB17	Sample 2	Human donor SI	0.529797	-0.253037
SB19	Sample 1	Mouse SI (input human feces)	0.101135	0.442051
SB20	Sample 1	Mouse SI (input human feces)	0.123977	0.0918772
SB21	Sample 1	Mouse SI (input human feces)	0.0878228	0.429337
SB22	Sample 1	Mouse SI (input human feces)	0.0965676	0.450751
SB23	Sample 1	Mouse SI (input human SI)	-0.263868	-0.327844
SB24	Sample 1	Mouse SI (input human SI)	-0.243979	-0.240936
SB25	Sample 1	Mouse SI (input human SI)	-0.248197	-0.250775
SB26	Sample 1	Mouse SI (input human SI)	-0.251136	-0.258919
SB27	Sample 1	Mouse SI (input human SI + feces)	-0.0606114	0.300637
SB28	Sample 1	Mouse SI (input human SI + feces)	0.139052	0.422019
SB29	Sample 1	Mouse SI (input human SI + feces)	0.255676	0.131336
SB30	Sample 1	Mouse SI (input human SI + feces)	0.150173	0.395958
SB31	Sample 1	Human donor SI	0.43641	-0.189225
SB5	Sample 2	Mouse SI (input human SI)	0.484639	-0.317221
SB53	Sample 1	Human donor feces	0.223863	0.247107
SB6	Sample 2	Mouse SI (input human SI)	0.500038	-0.311973
SB7	Sample 2	Mouse SI (input human SI)	0.384656	-0.377936
SB76	Sample 2	Human donor feces	0.264704	0.17079
SB8	Sample 2	Mouse SI (input human SI)	0.386129	-0.380647
SB82	Sample 3	Human donor feces	0.146646	0.15441
SB9	Sample 2	Mouse SI (input human feces)	-0.17628	0.213302

## Sheet: Figure 1-Panel C
Alpha-diversity plot SI contents of mice and human donor samples
	human_source	group	Shannon	observed_ASVs
SB10	Sample 2	Mouse SI (input human feces)	3.84418	140
SB108	Sample 3	Human donor SI	2.20203	59
SB109	Sample 3	Mouse SI (input human SI)	2.81873	48
SB11	Sample 2	Mouse SI (input human feces)	3.72408	121
SB110	Sample 3	Mouse SI (input human SI)	3.01907	50
SB111	Sample 3	Mouse SI (input human SI)	2.36033	51
SB112	Sample 3	Mouse SI (input human SI + feces)	3.39475	117
SB113	Sample 3	Mouse SI (input human SI + feces)	2.2987	85
SB114	Sample 3	Mouse SI (input human SI + feces)	3.3797	116
SB115	Sample 3	Mouse SI (input human SI + feces)	3.37738	125
SB116	Sample 3	Mouse SI (input human feces)	3.55212	111
SB117	Sample 3	Mouse SI (input human feces)	2.91025	74
SB118	Sample 3	Mouse SI (input human feces)	3.947	99
SB119	Sample 3	Mouse SI (input human feces)	3.63083	111
SB12	Sample 2	Mouse SI (input human feces)	3.4878	145
SB13	Sample 2	Mouse SI (input human SI + feces)	3.4795	114
SB14	Sample 2	Mouse SI (input human SI + feces)	3.60234	127
SB15	Sample 2	Mouse SI (input human SI + feces)	3.34032	115
SB16	Sample 2	Mouse SI (input human SI + feces)	1.54246	69
SB17	Sample 2	Human donor SI	1.60103	11
SB19	Sample 1	Mouse SI (input human feces)	3.25417	90
SB20	Sample 1	Mouse SI (input human feces)	1.3108	80
SB21	Sample 1	Mouse SI (input human feces)	3.51886	123
SB22	Sample 1	Mouse SI (input human feces)	3.56168	110
SB23	Sample 1	Mouse SI (input human SI)	2.4765	48
SB24	Sample 1	Mouse SI (input human SI)	2.23882	73
SB25	Sample 1	Mouse SI (input human SI)	2.15346	81
SB26	Sample 1	Mouse SI (input human SI)	1.73756	30
SB27	Sample 1	Mouse SI (input human SI + feces)	3.42426	112
SB28	Sample 1	Mouse SI (input human SI + feces)	3.02619	100
SB29	Sample 1	Mouse SI (input human SI + feces)	3.58168	134
SB30	Sample 1	Mouse SI (input human SI + feces)	3.40434	101
SB31	Sample 1	Human donor SI	0.993497	27
SB5	Sample 2	Mouse SI (input human SI)	1.51705	46
SB53	Sample 1	Human donor feces	3.73534	83
SB6	Sample 2	Mouse SI (input human SI)	1.42835	44
SB7	Sample 2	Mouse SI (input human SI)	2.51089	48
SB76	Sample 2	Human donor feces	3.59836	79
SB8	Sample 2	Mouse SI (input human SI)	2.4031	47
SB82	Sample 3	Human donor feces	3.5586	90
SB9	Sample 2	Mouse SI (input human feces)	3.3098	120

## Sheet: Figure 1-Panel D
Experimental design phenotype transfer and E. hormaechei

## Sheet: Figure 1-Panel E
Visceral sensitivity after SI microbiome transfer from healthy controls and patients with abdominal pain
Response = visceromotor response (calculated as AUC during distension and divided by AUC during baseline) to colorectal distension at isobaric pressures of 15, 30, 45 and 60 mmHg
Mouse ID	Response	Pressure	Group	Donor	Sex
AP1 - 1	1.78	15	1	1	1
AP1 - 2	1.43	15	1	1	1
AP1 - 3	1.44	15	1	1	1
AP1 - 4	1.01	15	1	1	1
AP1 - 5	7.57	15	1	1	1
AP1 - 6	2.94	15	1	1	1
AP1 - 7	2.64	15	1	1	2
AP1 - 8	2	15	1	1	2
AP1 - 9	1.69	15	1	1	2
AP1 - 10	1.63	15	1	1	2
AP1 - 11	1.18	15	1	1	2
AP1 - 12	1.61	15	1	1	2
AP2 - 1	1.07	15	1	2	1
AP2 - 2	1.56	15	1	2	1
AP2 - 3	2.1	15	1	2	2
AP2 - 4	1.25	15	1	2	2
AP3 - 1	3.02	15	1	6	1
AP3 - 2	1.14	15	1	6	1
AP3 - 3	1.66	15	1	6	1
AP3 - 4	2.04	15	1	6	2
AP3 - 5	2.34	15	1	6	2
AP3 - 6	1.19	15	1	6	2
HC1 - 1	1.12	15	2	3	1
HC1 - 2	7.59	15	2	3	1
HC1 - 3	0.95	15	2	3	1
HC1 - 4	3.6	15	2	3	2
HC1 - 5	1.34	15	2	3	2
HC1 - 6	1.27	15	2	3	2
HC2 - 1	1.19	15	2	4	1
HC2 - 2	1.4	15	2	4	1
HC2 - 3	2.06	15	2	4	2
HC2 - 4	1.35	15	2	4	2
HC3 - 1	2.37	15	2	5	1
HC3 - 2	0.77	15	2	5	1
HC3 - 3	4.25	15	2	5	1
HC3 - 4	1.32	15	2	5	2
HC3 - 5	2.92	15	2	5	2
HC3 - 6	1.03	15	2	5	2
HC3 - 7	1.64	15	2	5	2
AP1 - 1	4.5	30	1	1	1
AP1 - 2	11.9	30	1	1	1
AP1 - 3	6.58319	30	1	1	1
AP1 - 4	3.88	30	1	1	1
AP1 - 5	6.11	30	1	1	1
AP1 - 6	3.38	30	1	1	1
AP1 - 7	2.96	30	1	1	2
AP1 - 8	7.81	30	1	1	2
AP1 - 9	4.78	30	1	1	2
AP1 - 10	1.77	30	1	1	2
AP1 - 11	7.91	30	1	1	2
AP1 - 12	6.09884	30	1	1	2
AP2 - 1	1.56	30	1	2	1
AP2 - 2	2.93694	30	1	2	1
AP2 - 3	3.57	30	1	2	2
AP2 - 4	2.94	30	1	2	2
AP3 - 1	2.15	30	1	6	1
AP3 - 2	1.84	30	1	6	1
AP3 - 3	1.18	30	1	6	1
AP3 - 4	4.06	30	1	6	2
AP3 - 5	4.39	30	1	6	2
AP3 - 6	2.5	30	1	6	2
HC1 - 1	1.82	30	2	3	1
HC1 - 2	3.15	30	2	3	1
HC1 - 3	1.44	30	2	3	1
HC1 - 4	1.69499	30	2	3	2
HC1 - 5	1.18	30	2	3	2
HC1 - 6	1.54	30	2	3	2
HC2 - 1	4.18	30	2	4	1
HC2 - 2	6.07214	30	2	4	1
HC2 - 3	3.01	30	2	4	2
HC2 - 4	2.55	30	2	4	2
HC3 - 1	1.49	30	2	5	1
HC3 - 2	1.78	30	2	5	1
HC3 - 3	0.78	30	2	5	1
HC3 - 4	1.14	30	2	5	2
HC3 - 5	1.31	30	2	5	2
HC3 - 6	1.2	30	2	5	2
HC3 - 7	1.05	30	2	5	2
AP1 - 1	6.65	45	1	1	1
AP1 - 2	15.58	45	1	1	1
AP1 - 3	7.59091	45	1	1	1
AP1 - 4	4.17301	45	1	1	1
AP1 - 5	10.44	45	1	1	1
AP1 - 6	7.57257	45	1	1	1
AP1 - 7	6.66431	45	1	1	2
AP1 - 8	7.82	45	1	1	2
AP1 - 9	7.59	45	1	1	2
AP1 - 10	4.98	45	1	1	2
AP1 - 11	10.95	45	1	1	2
AP1 - 12	5.68	45	1	1	2
AP2 - 1	4.26	45	1	2	1
AP2 - 2	5.12593	45	1	2	1
AP2 - 3	4.29	45	1	2	2
AP2 - 4	5.13	45	1	2	2
AP3 - 1	6.23	45	1	6	1
AP3 - 2	3.19	45	1	6	1
AP3 - 3	6.53	45	1	6	1
AP3 - 4	5.2	45	1	6	2
AP3 - 5	6.39	45	1	6	2
AP3 - 6	7.38	45	1	6	2
HC1 - 1	3.64	45	2	3	1
HC1 - 2	6.58	45	2	3	1
HC1 - 3	3.69	45	2	3	1
HC1 - 4	4.17	45	2	3	2
HC1 - 5	4.71	45	2	3	2
HC1 - 6	2.47	45	2	3	2
HC2 - 1	4.52	45	2	4	1
HC2 - 2	4.39	45	2	4	1
HC2 - 3	5.31	45	2	4	2
HC2 - 4	3.46	45	2	4	2
HC3 - 1	4.54	45	2	5	1
HC3 - 2	1.75	45	2	5	1
HC3 - 3	2.91	45	2	5	1
HC3 - 4	0.86	45	2	5	2
HC3 - 5	5.38	45	2	5	2
HC3 - 6	2.74	45	2	5	2
HC3 - 7	2.97	45	2	5	2
AP1 - 1	10.66	60	1	1	1
AP1 - 2	16.6	60	1	1	1
AP1 - 3	13.9917	60	1	1	1
AP1 - 4	9.35325	60	1	1	1
AP1 - 5	11.55	60	1	1	1
AP1 - 6	8.28884	60	1	1	1
AP1 - 7	4.49663	60	1	1	2
AP1 - 8	10.5	60	1	1	2
AP1 - 9	11.21	60	1	1	2
AP1 - 10	8.62	60	1	1	2
AP1 - 11	17.17	60	1	1	2
AP1 - 12	6.1	60	1	1	2
AP2 - 1	8.88666	60	1	2	1
AP2 - 2	10.8	60	1	2	1
AP2 - 3	7.81	60	1	2	2
AP2 - 4	8.89	60	1	2	2
AP3 - 1	7.9	60	1	6	1
AP3 - 2	9.35	60	1	6	1
AP3 - 3	8.62	60	1	6	1
AP3 - 4	5.76	60	1	6	2
AP3 - 5	9.97	60	1	6	2
AP3 - 6	8.79	60	1	6	2
HC1 - 1	3.64107	60	2	3	1
HC1 - 2	3.78476	60	2	3	1
HC1 - 3	6.44	60	2	3	1
HC1 - 4	5.35	60	2	3	2
HC1 - 5	6.79	60	2	3	2
HC1 - 6	3.81	60	2	3	2
HC2 - 1	4.65	60	2	4	1
HC2 - 2	6.07	60	2	4	1
HC2 - 3	7.37	60	2	4	2
HC2 - 4	5.45	60	2	4	2
HC3 - 1	5.82	60	2	5	1
HC3 - 2	2.12	60	2	5	1
HC3 - 3	4.46	60	2	5	1
HC3 - 4	2.79	60	2	5	2
HC3 - 5	6.38	60	2	5	2
HC3 - 6	5.25	60	2	5	2
HC3 - 7	1.83	60	2	5	2

## Sheet: Figure 1-Panel F
Intracellular Ca2+ responses of QGP-1 cells to murine SI aspirates
Response = Maximal response (relative to baseline) of QGP-1 cells after application of murine SI content
MouseID	Response	Group	Donor
AP1 - 1	3.74424	1	1
AP1 - 8	3.14614	1	1
AP1 - 9	2.69168	1	1
AP2 - 1	3.71169	1	2
AP2 - 2	2.09925	1	2
AP2 - 3	3.25665	1	2
AP3 - 1	4.83092	1	6
AP3 - 4	4.47065	1	6
AP3 - 6	3.496	1	6
HC1 - 2	1.36938	2	3
HC1 - 4	1.63221	2	3
HC1 - 6	0.918881	2	3
HC2 - 1	1.10319	2	4
HC2 - 2	1.83362	2	4
HC2 - 3	2.05596	2	4
HC3 - 1	0.973143	2	5
HC3 - 4	1.1571	2	5
HC3 - 5	1.73072	2	5

## Sheet: Figure 1-Panel G
Intracellular Ca2+ responses from NeuroD1; GCaMP organoids (made from the SI of Neuro-D1; GCaMP mice) to murine SI aspirates
Response = Maximal response (relative to baseline) of EECs after application of murine SI contents
MouseID	Response	Group	Donor
AP1 - 1	1.05863	1	1
AP1 - 8	0.760208	1	1
AP1 - 9	1.02091	1	1
AP2 - 1	0.760097	1	2
AP2 - 3	0.840097	1	2
AP3 - 1	0.681128	1	6
HC1 - 2	0.316974	2	3
HC1 - 6	0.356966	2	3
HC2 - 1	0.39948	2	4
HC2 - 3	0.0615035	2	4
HC3 - 4	0.202127	2	5
HC3 - 5	0.245041	2	5

## Sheet: Figure 1-Panel H
Intracellular Ca2+ responses from dissociated T8-T11 DRG neurons (isolated from E2a-Cre; GCaMP mice) to murine SI aspirates
Response = Amplitude of neuron after stimulation, normalized against baseline activity and HC group (=2)
MouseID	Response	Group	Donor
AP1 - 1	1.99213	1	1
AP1 - 1	1.55906	1	1
AP1 - 1	1.90551	1	1
AP2 - 3	1.55906	1	2
AP2 - 3	1.55906	1	2
AP2 - 3	1.90551	1	2
AP2 - 3	1.2126	1	2
AP2 - 3	1.55906	1	2
AP3 - 1	1.03937	1	6
AP3 - 1	1.73228	1	6
AP3 - 1	1.47244	1	6
HC1 - 4	0.952756	2	3
HC1 - 4	0.866142	2	3
HC1 - 4	0.952756	2	3
HC2 - 2	1.55906	2	4
HC2 - 2	0.952756	2	4
HC2 - 2	0.952756	2	4
HC2 - 2	0.692913	2	4
HC2 - 2	1.2126	2	4
HC3 - 4	0.952756	2	5
HC3 - 4	0.952756	2	5
HC3 - 4	0.952756	2	5

## Sheet: Figure 1-Panel I
Intracellular Ca2+ responses of neurons from intact T8-T11 DRG neurons (isolated from E2a-Cre;GCaMP mice) to supernatant from E. hormaechei
Response = total number of neurons that respond to supernatant / total number of neurons that respond to KCl (%), normalized against HC group
MouseID	Response	Donor	Group
AP1 - 1	5.3291	1	1
AP1 - 1	5.35388	1	1
AP1 - 1	3.74336	1	1
AP2 - 3	3.91525	2	1
AP2 - 3	3.28881	2	1
AP2 - 3	7.10546	2	1
AP2 - 3	3.9498	2	1
AP2 - 3	1.30066	2	1
AP3 - 1	1.53478	6	1
AP3 - 1	9.9018	6	1
AP3 - 1	6.18863	6	1
HC1 - 4	1.37034	3	2
HC1 - 4	0	3	2
HC1 - 4	1.16271	3	2
HC2 - 1	1.59873	4	2
HC2 - 1	0	4	2
HC2 - 2	1.42109	4	2
HC2 - 2	1.03701	4	2
HC2 - 2	1.59873	4	2
HC3 - 4	1.27898	5	2
HC3 - 4	1.12851	5	2
HC3 - 4	0.403889	5	2

[truncated: 12 more sheets: Figure 1-Panel J, Figure 1-Panel K, Figure 1-Panel L, Figure 1-Panel M, Figure 1-Panel N, Suppl Figure 1 - Panel A, Suppl Figure 1 - Panel B, Suppl Figure 2 - Panel A, Suppl Figure 2 - Panel B, Suppl Figure 2 - Panel C, Suppl Figure 2 - Panel D, Suppl Figure 2 - Panel E]
